# Supplementary material for: Temperature difference between jugular bulb and pulmonary artery is associated with neurological outcome in patients with severe traumatic brain injury: A post hoc analysis of a brain hypothermia study
Source: PLoS One. 2023 May 8;18(5):e0285525. doi: 10.1371/journal.pone.0285525 (PMC10166477; doi:10.1371/journal.pone.0285525)
Supplement: S1 Data — (XLSX) [file pone.0285525.s003.xlsx]

## Sheet: Total data
subgroup(0=FC, 1=TH)	GOS(0=good,1=poor)	Age	Sex(0-female,1=male)	SBP	DBP	HR	GCS total	Unreactivepupis	TCDB (1=diffuse I, 2=diffuse II, 3=diffuse III, 4=difusse IV, 5=evacuated mass, 6=nonevacuated mass, 7=unknown)	Evacuated mass	ISS	AIS-head	MAP0	MAP1	MAP3	MAPP	ICPInitial	ICP0	ICP1	ICP3	ICPP	CPP0	CPP1	CPP3	CPPP	SjO20	SjO21	SjO23	SjO2P	CVP0	CVP1	CVP3	CVPP	CI0	CI1	CI3	CIP	SvO20	SvO21	SvO23	SvO2P	SVRI0	SVRI1	SVRI3	SVRIP	PaO20	PaO21	PaO23	PaO2P
1	1	18	0	140	80	112	8	0	2	0	16	4	106	70	73	113	4	3	7	6	8	103	63	67	105	88	89	86	87	6	-2	2	5	4	3.6	3.4	3.6	88	85	82	86	952	764	800	1147	394	198	184	172
0	1	60	1	160	80	120	4	1	5	1	25	5	97	80	88	#NULL!	67	68	67	#NULL!	#NULL!	29	13	#NULL!	#NULL!	68	75	81	#NULL!	5	2	7	#NULL!	2.7	2.4	#NULL!	#NULL!	65	79	79	#NULL!	1012	944	#NULL!	#NULL!	37.7	201	161.2	#NULL!
0	0	26	1	98	50	106	5	0	1	0	9	3	93	110	113	83	#NULL!	#NULL!	#NULL!	#NULL!	#NULL!	#NULL!	#NULL!	#NULL!	#NULL!	85	73	73	70	9	3	2	2	5.1	3	3	4.6	70	81	82	81	421	894	928	445	211.4	153	149.1	130.1
1	0	24	1	222	62	126	5	1	5	1	10	3	104	96	91	99	#NULL!	14	15	23	24	#NULL!	81	68	75	49	68	77	76.2	#NULL!	#NULL!	#NULL!	11	#NULL!	3	2.3	5.1	#NULL!	92	94	76.2	#NULL!	#NULL!	#NULL!	550	186.4	206.4	197.1	135.7
0	0	22	1	145	75	70	6	1	5	1	25	5	94	104	106	105	15	#NULL!	23	26	18	94	81	80	87	#NULL!	95	96	#NULL!	#NULL!	3	9	8	#NULL!	3.9	4.2	#NULL!	#NULL!	#NULL!	91.2	#NULL!	#NULL!	754	682	#NULL!	289	238	#NULL!	#NULL!
0	0	17	1	230	105	95	6	1	2	0	18	4	126	93	125	127	18	18	10	19	14	108	83	106	113	59	66	66.6	52.5	14	7	8	5	3.1	2.3	3.5	3.8	73	79	79	79	557	574	530	495	303	198	112	98.2
1	0	48	1	187	128	94	7	0	5	1	36	4	72	101	119	96	7	12	18	15	17	60	83	104	79	60	82	53	78	6	8	11	6	2.8	3.5	4.2	3.8	55	61	84	79	502	562	541	499	91	174.5	152.5	140
1	1	68	1	123	64	70	7	0	5	1	16	4	90	76	74	77	#NULL!	#NULL!	13	71	44	#NULL!	63	3	33	#NULL!	74	85	78	#NULL!	4	0	5	#NULL!	2.3	5.4	3	#NULL!	69	85	68	#NULL!	1001	430	750	177	256	189	172
1	0	18	1	100	#NULL!	178	4	0	1	0	43	5	84	78	101	99	2	18	7	7	16	66	71	94	83	54	68	70	73	4	8	11	13	2.6	2.2	2.2	7.3	71	72	81	78	779	784	1034	296	428	162.7	166.5	88.9
0	0	22	1	128	61	126	6	0	3	0	29	3	84	88	86	85	16	16	16	13	25	68	72	73	60	55	76	93	83	10	11	13	14	4.6	3.9	3.1	3.7	83	81	78	76.7	364	446	533	436	206.8	153.9	115.4	143.9
1	0	23	0	210	101	68	4	1	5	1	34	5	#NULL!	121	127	106	#NULL!	#NULL!	13	12	19	#NULL!	108	115	87	52	70	69	70	#NULL!	8	8	8	1.2	2.5	2.8	4.8	64	75	81	80	#NULL!	1496	1429	675	#NULL!	175	197	137
0	1	30	1	177	72	71	4	1	5	1	25	5	91	115	95	93	25	9	16	22	87	82	99	73	6	83	83	92	87	5	3	12	12	2.4	3.3	3	3.1	70	80	78	70	485	458	372	348	120.2	136	163.3	112.3
0	1	56	1	90	64	94	6	0	2	0	25	5	84	69	#NULL!	#NULL!	70	#NULL!	72	#NULL!	#NULL!	84	-3	#NULL!	#NULL!	#NULL!	94	#NULL!	#NULL!	#NULL!	6	#NULL!	#NULL!	#NULL!	2.8	#NULL!	#NULL!	#NULL!	83	#NULL!	#NULL!	#NULL!	527	#NULL!	#NULL!	120.7	145.9	#NULL!	#NULL!
1	1	25	0	108	80	124	6	0	3	0	27	3	89	111	112	110	9	9	6	6	6	80	105	106	104	85	75	71	77	9	1	5	3	3	3.4	3.1	4.2	66	70	73	58	831	1016	1067	796	145.5	142.4	201	102
1	0	55	1	120	80	70	7	1	2	0	32	3	91	95	84	105	14	14	7	12	22	77	88	72	83	60	53	71	62	2	3	6	1	3.3	2.3	2.7	5.5	79	79	79	78	730	1103	776	517	96.5	248	160	167
1	1	62	1	156	91	110	4	0	5	1	16	4	90	98	100	#NULL!	18	3	14	19	#NULL!	87	84	81	#NULL!	43	68	70	#NULL!	5	8	5	#NULL!	#NULL!	3.7	2.7	#NULL!	#NULL!	75	69	#NULL!	#NULL!	733	1031	#NULL!	191.7	148	109.2	#NULL!
0	1	66	0	158	90	78	4	1	5	1	25	5	106	83	120	110	#NULL!	3	0	15	7	#NULL!	83	105	103	#NULL!	60	82	60	#NULL!	5	8	8	#NULL!	2.5	2.9	4.7	#NULL!	70	80	70	#NULL!	887	1114	616	219	102	129.2	149.9
0	0	28	1	141	101	60	7	0	5	1	29	4	111	91	105	105	8	18	17	10	13	93	74	95	92	50	62	57	79	4	12	8	8	3.3	4.4	4.7	4.7	70	75	74	75	566	316	368	365	183.3	114	113.3	135.6
1	1	67	1	160	110	82	4	1	5	1	45	5	100	96	96	93	7	#NULL!	20	16	#NULL!	100	76	80	#NULL!	#NULL!	61	73.8	#NULL!	#NULL!	7	2	#NULL!	#NULL!	4.3	5.1	#NULL!	#NULL!	82	84.1	#NULL!	#NULL!	688	616	#NULL!	468.1	103	135	146
1	0	16	1	102	78	90	7	0	5	1	34	4	96	101	100	113	#NULL!	12	9	16	14	#NULL!	92	84	99	60	57	60	61	1	5	3	6	3	2.6	3.5	6	67	69	81	86	890	1042	798	511	220.6	218.8	155.2	183.2
0	1	22	0	122	50	118	7	0	2	0	22	3	85	73	62	#NULL!	70	60	30	15	#NULL!	25	43	47	#NULL!	40	63.6	79.5	#NULL!	13	6	7	#NULL!	4.3	2.6	2.9	#NULL!	84	74.5	79.3	#NULL!	625	965	716	#NULL!	203	141	124	#NULL!
1	1	55	1	143	69	85	6	0	5	1	29	5	69	76	69	#NULL!	#NULL!	11	23	33	#NULL!	#NULL!	53	36	#NULL!	83	55	91	#NULL!	4	2	1	#NULL!	2.8	3.4	4.6	#NULL!	71	79	84	#NULL!	746	693	471	#NULL!	197.9	193.5	182.6	#NULL!
1	1	68	0	188	78	98	4	1	5	1	21	4	86	94	#NULL!	#NULL!	14	32	80	#NULL!	#NULL!	54	14	#NULL!	#NULL!	64	79	#NULL!	#NULL!	8	12	#NULL!	#NULL!	2.3	3.3	#NULL!	#NULL!	76	80	#NULL!	#NULL!	1793	1288	#NULL!	#NULL!	238.7	230.1	#NULL!	#NULL!
0	0	46	0	154	79	85	6	0	2	0	18	4	78	63	91	86	#NULL!	14	15	16	16	#NULL!	48	75	70	52	83	70	83	7	10	2	2	3.8	5.7	3.9	3.5	80	90	90	84	657	321	796	836	222.5	192.9	190	159.1
1	0	21	1	85	60	110	6	0	2	0	17	4	84	112	100	96	21	15	18	12	17	69	94	88	79	54	71.1	86.1	73.9	7	10	11	7	2.6	3.2	4.2	4.7	81	84	87.2	83	725	792	518	463	221.2	135	135.2	149.4
1	0	48	0	200	120	#NULL!	4	1	5	1	17	4	111	98	90	100	22	8	11	8	17	103	87	82	83	66.9	81.2	87.8	78.4	4	5	5	4	2.1	3.4	3.3	4.2	77.9	81.2	87.8	83	1685	911	866	779	220.1	88.6	133.1	87.6
1	1	59	0	146	#NULL!	84	5	1	5	1	27	5	48	100	106	103	51	#NULL!	23	15	18	48	77	91	85	#NULL!	70.4	84.9	79.4	#NULL!	6	4	15	#NULL!	2.1	2.8	3.3	#NULL!	69	67	70	#NULL!	1374	1127	825	151.2	219.5	172.5	111.5
1	0	55	0	110	50	90	7	0	5	1	26	4	77	72	106	102	8	20	20	15	15	57	52	91	87	65	68	63.5	#NULL!	2	7	2	#NULL!	2	3.4	2.7	#NULL!	65	80.4	79.6	#NULL!	1234	625	1262	#NULL!	160	121.7	145	101
0	1	60	0	179	104	103	5	0	5	1	17	4	97	86	120	106	13	13	27	20	21	84	59	100	85	53	48	68	63	2	1	6	16	2.4	2.4	2.9	3.3	73	71	80	80	912	816	912	637	81	138	135	127
1	1	63	0	210	#NULL!	74	7	1	5	1	16	4	59	93	84	#NULL!	34	22	64	101	#NULL!	37	29	-17	#NULL!	#NULL!	#NULL!	95	#NULL!	1	6	7	#NULL!	2.8	2.3	4.5	#NULL!	68	78	80	#NULL!	662	1214	544	#NULL!	125.6	68.4	102.7	#NULL!
0	0	46	1	220	110	86	6	0	3	0	16	4	114	112	116	70	13	5	3	9	8	109	109	107	62	71	77	64	60	1	5	4	2	3.3	4.5	4.4	3.3	85	83	83	77	740	507	537	439	219	172	164	90.4
0	0	27	1	115	55	65	4	1	5	1	17	4	83	88	103	106	#NULL!	#NULL!	27	#NULL!	31	#NULL!	61	#NULL!	75	#NULL!	74	80	77	#NULL!	-1	1	3	#NULL!	2.7	3.9	3.1	#NULL!	81	78	77	#NULL!	763	607	761	309.8	188	169.6	175.5
1	1	55	1	190	110	104	4	1	5	1	25	5	94	78	97	#NULL!	#NULL!	9	22	6	#NULL!	#NULL!	56	91	#NULL!	#NULL!	72	74	#NULL!	4	3	6	#NULL!	3.5	2.1	2.9	#NULL!	#NULL!	72	70	#NULL!	581	820	718	#NULL!	287.4	127.2	122.2	#NULL!
1	1	19	1	154	71	72	6	1	2	0	16	4	98	74	94	100	16	#NULL!	9	12	7	98	65	82	93	#NULL!	97	78	50	#NULL!	10	12	10	#NULL!	2.4	2.9	4.4	#NULL!	82	77	60	#NULL!	522	544	396	125.1	117.2	118.9	116.9
0	0	65	1	200	88	57	6	0	5	1	26	5	#NULL!	68	79	107	38	#NULL!	8	15	36	#NULL!	60	64	71	#NULL!	71.9	77	66.3	#NULL!	4	5	3	#NULL!	2.8	3.2	2.7	#NULL!	72.3	73.3	79.5	#NULL!	574	581	971	227.8	143	187.4	185.2
1	1	17	1	144	62	102	4	0	2	0	36	4	73	77	79	96	9	9	8	7	13	64	69	72	83	50	55	66	#NULL!	4	6	5	#NULL!	2.5	1.5	3.6	#NULL!	68	74	77	#NULL!	591	974	440	#NULL!	79.6	114	130	97.2
0	1	55	0	164	130	75	6	1	2	0	36	4	110	100	96	106	20	16	19	15	#NULL!	94	81	81	#NULL!	#NULL!	65	67	#NULL!	#NULL!	4	7	#NULL!	#NULL!	3.6	4.3	#NULL!	#NULL!	78	82	#NULL!	#NULL!	1186	909	#NULL!	228	140.4	161.3	111
1	0	17	0	128	65	110	6	0	2	0	18	4	103	76	78	103	6	6	6	13	8	97	70	65	95	38.9	71.6	52	#NULL!	13	9	2	#NULL!	4	3.4	3.3	#NULL!	83.3	80	81	#NULL!	779	680	803	#NULL!	177	132	122	97
1	0	46	0	106	50	65	6	0	5	1	16	4	112	94	117	118	40	40	17	8	11	72	77	109	107	#NULL!	65	91	60	#NULL!	4	0	4	#NULL!	2.5	3.2	3.6	#NULL!	65	88	85	#NULL!	1267	1304	1129	231.9	192.1	194	139.1
0	1	39	0	122	74	64	4	1	5	1	17	4	88	76	91	84	#NULL!	#NULL!	54	80	60	#NULL!	22	11	24	#NULL!	89	81	90	#NULL!	8	3	5	#NULL!	3.9	4.7	5.4	#NULL!	85	88	86	#NULL!	537	576	457	227.9	169.9	211.6	186.1
1	1	37	0	99	85	105	6	0	3	0	34	5	95	73	106	83	7	7	13	7	16	88	60	99	67	#NULL!	74.5	78.5	67.3	#NULL!	10	6	3	#NULL!	4.6	2.4	5	#NULL!	75	81	70	#NULL!	471	1455	551	128	128.6	133.2	124.6
1	0	34	1	138	#NULL!	56	7	0	3	0	25	5	110	76	108	114	32	#NULL!	32	34	25	110	44	74	89	#NULL!	59.4	76.3	68.7	#NULL!	5	7	11	#NULL!	3.1	2.6	3.5	#NULL!	69	68	73	#NULL!	520	876	663	433	105.3	94	102.3
0	0	18	1	110	50	79	7	0	2	0	29	4	103	95	108	101	11	11	11	5	16	92	84	103	85	62	76	66	68	5	8	9	8	2.7	3	2.7	3.8	80	84	72	71	857	704	883	589	523	219	159	149
1	0	56	1	156	94	63	7	1	2	0	34	4	115	101	120	113	9	9	10	13	10	106	91	107	103	59.2	75.5	89	58	7	8	6	4	2.4	2.6	3.3	3	66	73	77	70	1363	1064	1058	1095	332	136	104	133
1	1	21	1	160	92	94	4	1	5	1	43	5	73	133	80	102	60	60	130	88	81	13	3	-8	21	74	95	97	63	5	4	4	9	1.8	2.9	2.9	3.7	53	93	82	81	1060	1207	711	690	218.6	360.8	142.3	187.9
1	0	27	1	109	60	75	8	1	5	1	25	5	76	96	115	102	#NULL!	#NULL!	12	15	17	#NULL!	84	100	85	#NULL!	51.7	67	#NULL!	#NULL!	8	6	3	#NULL!	2.3	3.4	7.1	#NULL!	81	81	78	#NULL!	990	804	353	210	191	169.8	123.1
0	1	66	0	65	44	106	6	1	3	0	29	5	51	83	83	107	10	10	8	8	13	41	75	75	94	#NULL!	52.2	78	94.6	#NULL!	4	4	4	#NULL!	3.9	2.8	2.4	#NULL!	84	75	86	#NULL!	994	1420	2160	67.6	139.1	146.4	153.7
1	0	17	1	140	80	59	5	1	5	1	17	4	#NULL!	63	83	92	#NULL!	#NULL!	11	22	#NULL!	#NULL!	52	61	#NULL!	#NULL!	64	75	79	#NULL!	5	17	7	#NULL!	2.5	2.6	4.8	#NULL!	68	70	83	#NULL!	656	713	505	#NULL!	189.4	229.5	175.4
1	1	51	0	110	90	94	7	1	3	0	24	4	56	104	104	86	6	17	12	12	15	39	92	92	71	47.1	71.3	76.3	72.1	6	27	27	5	1.8	2.8	2.8	3.8	68	78.5	79.9	78.1	738	719	719	561	278.8	187.8	187.8	172.7
0	0	48	1	115	90	115	7	1	5	1	34	4	83	100	91	93	#NULL!	9	23	27	33	#NULL!	77	64	60	61	73.1	78	#NULL!	1	0	7	#NULL!	3.2	3.5	4.2	#NULL!	#NULL!	74	70	#NULL!	531	591	418	#NULL!	196.4	144.3	91.4	145.6
0	0	30	1	120	80	130	8	0	3	0	41	4	82	83	86	98	28	28	22	28	33	54	61	58	65	57.4	71.2	69.6	82.9	10	12	12	8	2.9	4.6	4.5	6.2	63.5	81.2	86	79.7	625	391	423	373	143.5	92.8	170.4	108.6
1	1	38	1	190	100	116	6	0	6	0	25	5	81	80	85	81	45	25	18	17	20	56	62	68	61	65	71	75	#NULL!	0	0	0	0	3	3.5	3.2	#NULL!	67	81	81	#NULL!	524	444	516	#NULL!	184	227.9	134.5	109.1
1	0	69	0	130	70	95	4	1	5	1	27	4	90	86	84	82	5	2	10	15	17	88	76	69	65	47.5	61.3	93	81.8	9	13	14	12	1.9	1.9	2.5	3.5	68.6	77.9	80	78.5	1857	1673	1227	887	193.6	140.6	156.3	168.3
0	1	32	1	155	77	57	6	0	5	1	34	5	99	96	98	90	30	17	13	13	10	82	83	85	80	90	89.8	82.3	89.9	8	6	2	3	5.1	5.4	5	4.4	80	80	81	79	395	791	426	441	149	127	160	101
1	0	40	1	130	70	78	6	1	6	0	25	5	88	89	89	87	4	4	11	6	9	84	78	83	78	#NULL!	73.2	86.5	62	#NULL!	7	7	6	#NULL!	3	4.4	4.9	#NULL!	81	80	78	#NULL!	737	511	456	100.1	309.1	234.2	135.7
1	1	37	0	140	70	125	6	1	3	0	14	3	68	86	71	88	12	14	18	12	13	54	68	59	75	60	61	58	71	4	4	3	6	8.4	5	5	5.9	58	62	66	55	238	512	425	435	142	132.2	149.1	154.9
0	1	20	1	170	#NULL!	60	5	1	5	1	25	5	96	88	50	#NULL!	85	85	72	44	#NULL!	11	16	6	#NULL!	#NULL!	61	91	#NULL!	#NULL!	4	#NULL!	#NULL!	#NULL!	2.7	2	#NULL!	#NULL!	67	#NULL!	#NULL!	#NULL!	1314	#NULL!	#NULL!	#NULL!	211	#NULL!	#NULL!
0	0	21	1	132	82	72	8	1	2	0	34	4	98	88	106	101	17	17	19	27	28	81	69	79	73	41	64	65	61	#NULL!	2	5	2	7.1	7	6.7	11.6	76	76	81	77	#NULL!	335	410	234	274.3	183.6	132.5	150.2
1	0	23	1	134	94	124	4	0	3	0	36	4	70	79	71	#NULL!	10	12	9	22	#NULL!	58	70	49	#NULL!	79.7	61.8	75.1	#NULL!	2	5	8	#NULL!	3.5	4.4	3.6	#NULL!	79.7	84.6	81.4	#NULL!	542	470	477	#NULL!	208.7	220	192	#NULL!
1	1	22	1	128	76	113	7	0	2	0	18	4	90	80	102	125	11	9	10	9	12	81	70	93	113	59.9	53.7	65.5	59.2	1	7	7	5	3.9	3	4.8	5.4	#NULL!	62	86	#NULL!	644	684	567	629	169.7	115.6	139.5	136.6
1	0	18	0	190	120	78	4	1	5	1	16	4	106	69	122	85	5	6	14	27	24	100	55	95	61	#NULL!	31.6	71.9	#NULL!	#NULL!	10	21	#NULL!	#NULL!	3	3.8	#NULL!	#NULL!	#NULL!	#NULL!	#NULL!	#NULL!	764	1024	#NULL!	591.7	186.1	208.7	95.6
0	0	21	1	#NULL!	#NULL!	144	4	1	2	0	29	4	123	#NULL!	#NULL!	88	3	6	5	3	6	117	-5	-3	82	69	61.6	58	#NULL!	#NULL!	5	11	#NULL!	4.5	4.3	3.8	5.8	#NULL!	#NULL!	#NULL!	#NULL!	#NULL!	#NULL!	#NULL!	#NULL!	259.6	60.4	138.1	#NULL!
1	1	38	1	137	32	102	6	0	6	0	21	4	85	106	68	#NULL!	19	30	93	78	#NULL!	55	13	-10	#NULL!	61	29	#NULL!	#NULL!	5	6	5	#NULL!	3	2.9	#NULL!	#NULL!	65	72	#NULL!	#NULL!	649	826	#NULL!	#NULL!	200	164	110	#NULL!
0	0	17	1	118	60	76	8	0	2	0	16	4	98	96	102	102	18	18	21	15	23	80	75	87	79	30.3	65	75	70	10	8	9	5	2.6	4.6	7.8	8.4	#NULL!	#NULL!	#NULL!	#NULL!	835	473	296	286	217.4	185.3	119.6	136.8
1	0	19	1	100	70	80	7	0	2	0	34	5	101	88	96	102	#NULL!	#NULL!	11	6	10	#NULL!	77	90	92	#NULL!	74	84	67	#NULL!	6	5	6	#NULL!	3	3.5	5	#NULL!	#NULL!	#NULL!	#NULL!	#NULL!	637	609	458	619.2	124.9	147.9	137
0	0	52	1	160	95	72	8	0	3	0	18	4	85	85	75	111	20	15	17	19	22	70	68	56	89	#NULL!	53.5	57	72.9	6	3	10	#NULL!	4.3	3.5	3.1	#NULL!	83	79.9	78	#NULL!	420	536	476	#NULL!	240.4	130.6	99	226.9
1	1	45	1	110	72	131	4	0	2	0	35	5	78	85	82	90	19	40	10	25	19	38	75	57	71	31.1	45.1	40.4	28.4	9	8	11	9	5.4	4.5	3.9	3.7	#NULL!	#NULL!	68	#NULL!	270	364	389	463	150.5	122	130.6	110.9
0	0	31	1	177	116	76	6	0	2	0	25	5	171	103	136	126	50	52	21	27	30	119	82	109	96	#NULL!	81	80	86	#NULL!	14	12	19	#NULL!	4.1	3.6	4.5	#NULL!	#NULL!	#NULL!	#NULL!	#NULL!	431	674	466	83.6	114.5	70.8	140.8
1	1	63	1	109	59	142	8	0	2	0	38	5	86	96	84	100	#NULL!	#NULL!	#NULL!	9	#NULL!	#NULL!	#NULL!	75	#NULL!	82.4	77.6	81	#NULL!	4	4	8	#NULL!	3.1	2.9	3.8	#NULL!	73	78	79	#NULL!	753	897	576	#NULL!	174.5	138.2	123.6	131.2
1	1	52	1	175	95	85	4	1	2	0	38	5	67	103	97	96	24	#NULL!	3	2	7	67	100	95	89	#NULL!	58.6	63.1	60.3	#NULL!	3	8	8	#NULL!	2.4	3.3	#NULL!	#NULL!	83.6	89.1	#NULL!	#NULL!	1195	773	#NULL!	285	189	166	140
0	1	66	1	164	88	72	8	0	5	1	20	4	113	79	75	64	60	#NULL!	42	34	45	113	37	41	19	#NULL!	61.5	97.5	#NULL!	#NULL!	10	15	15	#NULL!	2.7	3.1	3.7	#NULL!	75	82	81	#NULL!	517	398	271	203.1	266.3	216.9	194.2
1	1	17	1	128	86	84	5	1	3	0	25	5	94	64	89	96	45	#NULL!	66	94	71	94	-2	-5	25	#NULL!	65	75	74	#NULL!	7	12	5	#NULL!	3.1	3.9	4.7	#NULL!	#NULL!	#NULL!	#NULL!	#NULL!	434	470	454	45.4	174.7	138.6	77.3
0	1	15	0	142	82	90	4	1	3	0	22	3	66	101	98	98	21	12	17	15	16	54	84	83	82	31.2	82.4	67.6	70	4	1	5	4	2.7	3.1	3.4	3	82.3	85.7	86	89	848	1216	1018	1169	297.3	144	147.2	146.7
0	0	28	1	110	62	120	6	0	2	0	30	5	101	115	108	106	#NULL!	#NULL!	#NULL!	#NULL!	#NULL!	#NULL!	#NULL!	#NULL!	#NULL!	63.1	80	6	#NULL!	#NULL!	3	5	10	#NULL!	3.5	3.8	#NULL!	#NULL!	84	86	#NULL!	#NULL!	629	540	#NULL!	46.2	39.2	94.5	209.1
1	1	50	1	150	102	118	5	0	3	0	16	4	118	87	61	#NULL!	43	#NULL!	21	38	#NULL!	118	66	23	#NULL!	#NULL!	47	79	#NULL!	#NULL!	8	7	#NULL!	#NULL!	2.5	3.2	#NULL!	#NULL!	87	63	#NULL!	#NULL!	647	338	#NULL!	73.2	127	110	#NULL!
1	0	30	1	138	95	112	8	0	2	0	27	3	96	78	82	101	7	7	12	15	13	89	66	67	88	68	47.9	46	60	4	7	10	7	2.7	2.7	3.3	#NULL!	81	79	82	#NULL!	936	721	601	#NULL!	181	130	74.2	90.5
[truncated: 5 more columns]

## Sheet: DTjv-pa data 
		∆Tjb-pa data
subgroup(0=FC, 1=TH)	GOS(0=good,1=poor)	12hr	24hr	36hr	48hr	60hr	72hr	84hr	96hr	108hr	120hr
0	0	0.499811	0.487222	0.581826	0.593103	0.614773	0.631204	0.373081	0.395413	0.563531	0.563531
1	0	0.0681548	0.0681548	0.0681548	0.0681548	0.0681548	0.0908333	0.0573611	0.102458	0.121759	0.0530736
0	0	1.0023	1.0023	-0.147547	-0.0150556	1.19563	0.0347131	0.120666	0.102663	0.0712719	0.0902273
0	0	0.279299	0.244757	0.229649	0.270926	0.310877	0.284167	0.344541	0.349919	0.354323	0.356667
1	0	0.135189	0.23961	0.244015	0.19713	0.143167	0.205385	0.261581	0.194394	0.174722	0.175359
1	0	0.325811	0.229167	0.301786	0.320758	0.309318	0.370044	0.445813	0.358176	0.294123	0.409096
0	0	0.389259	0.221741	0.284259	0.295833	0.293512	0.216127	0.266428	0.293637	0.31632	0.239451
1	0	0.418409	0.418409	0.418409	0.381613	0.350453	0.392315	0.33319	0.423439	0.464993	0.50992
1	0	0.285106	0.266216	0.27799	0.213786	0.247772	0.259091	0.209684	0.2525	0.247143	0.267436
0	0	0.304784	0.304784	0.304784	0.235886	0.252963	0.245833	0.200833	0.223718	0.254437	0.252218
1	0	0.504091	0.445522	0.473291	0.501242	0.413758	0.463382	0.509915	0.476042	0.631204	0.504288
0	0	0.0934848	0.0557155	0.172478	0.191667	0.175532	0.131852	0.135251	0.115152	0.181877	0.138726
1	0	0.489591	0.258056	0.444954	0.37727	0.2775	0.321981	0.272393	0.32587	0.330409	0.37311
1	0	0.332083	0.315903	0.399731	0.321994	0.259461	0.263449	0.331241	0.249167	0.225331	0.299418
1	0	0.397778	0.346019	0.275018	0.26041	0.249104	0.246742	0.297333	0.224085	0.383148	0.383148
0	0	0.223284	0.149135	0.232149	0.163178	0.0942063	0.211902	0.192507	0.234226	0.16375	0.124691
0	0	0.00502894	0.00502894	-0.559712	-0.391736	-0.0374491	1.52825	-0.817431	-0.0298926	-0.00854846	-0.0384546
0	0	0.158383	0.158383	0.146381	0.194717	0.187188	0.0649697	0.213117	0.113485	0.154872	0.0999242
1	0	0.318889	0.0885335	0.119881	0.0278725	0.115758	0.0431102	-0.0186478	0.0769343	0.201385	0.201385
1	0	0.00360544	0.00360544	0.117126	0.110969	-0.00825359	0.136271	0.148333	0.118329	-0.0613475	0.0328333
1	0	0.693419	0.541667	0.526238	0.477318	0.428024	0.492477	0.561157	0.523478	0.515167	0.552418
0	0	0.226897	0.226897	0.25351	0.270351	0.208397	0.0245975	0.173915	0.257377	0.277255	0.265594
1	0	0.186061	0.138604	0.288824	0.295152	0.245637	0.286389	0.283542	0.254761	0.292756	0.284907
1	0	0.185778	0.462383	0.382022	0.312579	0.005	-0.0789151	-0.384225	0.0528459	0.331421	0.0237875
1	0	0.489219	0.380126	0.333601	0.333412	0.304038	0.3475	0.344208	0.37083	0.392535	0.38845
0	0	0.209079	0.203162	0.175684	0.179489	0.167946	0.233357	0.222978	0.249416	-0.00931373	-0.403141
0	0	0.32026	0.235935	0.209072	0.251667	0.229722	0.200833	0.217462	0.362262	0.300977	0.354777
1	0	0.0444427	0.194491	0.140606	0.151655	0.110455	0.035303	0.165833	0.109227	-0.0126496	0.0665152
1	0	0.223095	0.237736	0.229394	0.278914	0.265531	0.260645	0.474943	0.295769	0.101515	0.449545
0	0	0.318974	0.371538	0.361072	0.36375	0.346225	0.331971	0.366364	0.404943	0.447698	0.469913
1	0	0.52285	0.373013	0.354365	0.386667	0.379912	0.219767	0.395	0.422424	0.289011	0.373939
1	0	0.222407	0.1903	0.138245	0.280833	-0.0432933	0.36799	0.288636	0.294614	0.233241	0.238553
0	0	0.225374	0.235238	0.210588	0.203396	0.225697	0.155584	0.131981	0.200931	0.213358	0.213358
0	0	-0.430181	0.0905303	0.134007	0.126545	0.147414	0.0837554	0.177685	0.283394	0.27524	0.27524
1	0	-0.354864	0.280992	0.245985	0.260703	0.184508	0.323396	0.193974	0.181912	0.277609	0.309804
0	0	0.348712	0.364167	0.319342	0.364755	0.295	0.275782	0.285294	0.335461	0.216105	0.26849
0	0	0.956736	0.586554	-0.540794	-0.188214	0.00573015	-0.557657	-1.29471	-0.366188	-0.458523	-0.277911
0	0	0.1025	0.111204	0.0994643	0.0917376	0.0958333	0.0978061	0.0984512	0.114436	0.124932	0.124932
1	0	0.264242	0.264242	0.264242	0.244015	0.275463	0.295962	0.296423	0.350179	0.316541	0.273016
1	1	0.0609921	0.338077	0.427407	0.40416	0.256948	0.297386	0.210521	0.259473	0.265606	0.310441
0	1	-0.471474	-0.471474	-0.149177	-0.0841667	-0.232983	-0.232983	-0.232983	-0.232983	-0.3818	-0.3818
1	1	-0.00467884	0.135047	0.075	0.103611	0.0775758	0.121336	0.106548	0.136836	0.167123	0.167123
0	1	0.00836039	-0.0346591	0.0224074	0.10306	0.056131	-0.00257576	0.127481	0.0589035	0.0952381	0.0854209
0	1	0.150966	0.168101	0.14197	0.0908757	0.0876221	0.0876221	0.0876221	0.0876221	0.0843686	0.0843686
1	1	0.0837255	0.0930952	-0.0131046	0.0264853	0.0391064	0.0736346	0.0387698	0.0341498	-0.0132792	0.0345597
1	1	0.283798	0.250769	0.278847	0.195201	0.180606	0.1975	0.147202	0.208333	0.165517	0.225702
0	1	0.331012	-0.0923844	0.270543	0.15987	-0.0420707	-0.398104	0.363226	0.225009	0.121455	0.275076
1	1	0.305833	0.305833	0.304962	0.273026	0.332626	0.286667	0.325833	0.283333	0.2875	0.291877
0	1	-0.0153217	-0.100253	-0.100253	-0.185185	-0.0140152	-0.16704	-0.160319	-0.391216	0	0
1	1	0.260672	0.283606	0.150152	0.12771	-0.0903423	0.0820332	0.0820332	0.0820332	0.254409	0.254409
1	1	-0.178434	0.182329	1.57742	-0.372314	0.185874	0.185874	0.185874	0.185874	0.523152	0.523152
1	1	0.248333	0.289195	0.32857	0.333603	0.31375	0.302479	0.295476	0.308879	0.308864	0.329259
0	1	0.342381	0.388432	0.240557	0.419259	0.365304	0.421329	0.37881	0.380132	0.363477	0.368636
1	1	0.0217744	0.306088	0.105047	-0.104709	-0.677301	0.766841	-0.782773	-0.389621	-0.127839	0.820402
1	1	-0.197593	-1.4332	0.219032	0.151912	0.144351	0.179722	-0.247432	0.148653	0.098211	-0.0383984
1	1	0.234654	-0.357411	-0.0590213	-0.000180639	1.28907	1.66093	0.116961	-0.700251	0.299654	-0.144379
1	1	0.391516	0.173598	0.238516	0.186744	0.0424534	0.0772729	0.127547	0.19258	0.257612	0.257612
0	1	0.296364	0.314178	0.303333	0.299201	0.282013	0.248982	0.201764	0.126319	0.027821	0.027821
0	1	0.397778	0.335784	0.0431548	0.0432196	0.0887879	0.0883333	0.0815558	0.0419719	0.0855556	0.0873485
1	1	-0.193856	0.0205886	0.0884051	-0.386783	-0.0761705	0.115154	-0.159489	-0.628226	-0.18519	-0.900901
1	1	-0.0274327	-0.125343	-0.027625	0.0312464	-0.179068	-0.302571	0.0645695	-0.473127	-0.1374	-0.53129
0	1	0.286848	0.172424	0.118636	-0.116933	0.0796491	0.152778	0.22852	0.151925	0.216948	0.17287
1	1	0.341677	-0.00324058	-0.429633	-0.289027	-0.136567	-0.417141	-0.369061	-0.481964	-0.35362	-0.468255
1	1	0.276753	0.351131	-0.25856	-0.0544593	-0.0995205	0.0287441	-0.877018	-0.248702	-0.212429	-0.800492
0	1	1.78074	-1.26921	-0.133269	-0.294497	-0.221852	-0.364881	-0.0425699	-0.125323	-0.0122327	-0.0731062
1	1	0.143704	0.186894	0.17266	0.197262	0.169259	0.314802	0.117663	0.289012	0.229908	0.303104
0	1	-1.51214	-0.523533	-0.254583	-0.289721	-0.0251258	0.157045	0.174913	0.163648	0.194643	0.165303
1	1	0.237941	-0.0150108	-0.556711	0.624937	-0.325364	-0.0817847	0.0519695	-0.0225206	-0.0479003	-0.0479003
1	1	-0.0462266	-0.381928	0.455856	-0.0833886	-1.48467	0.966302	0.0277905	0.0277905	-0.50481	-0.50481
1	1	0.215368	0.0550974	-0.396116	0.0239937	-0.438461	0.105197	0.0140978	-0.343003	-0.0628692	-0.0417359
1	1	0.18886	0.188274	0.106498	0.116667	0.102863	0.100682	0.119821	0.1725	0.17316	-0.986585
1	1	0.412276	0.389359	0.395156	0.348704	0.327544	0.370969	0.323106	0.295833	0.306439	0.289717
0	1	0.516762	0.407001	0.300791	0.382967	0.382967	0.382967	0.382967	0.382967	0.465143	0.465143
1	1	-0.35779	-0.178039	-0.0453442	-0.176506	-0.627602	-0.634405	-0.532665	1.11547	-0.141862	-0.186727
0	1	0.363426	0.181969	0.16025	0.159464	0.28201	0.181866	0.161019	0.191742	0.139748	0.1475
1	1	0.823042	-0.589841	-0.583056	-0.160269	0.121652	-0.00170746	-0.13007	-0.164467	-0.18614	-0.18614
